# Supplementary material for: Colocalization by cross-correlation, a new method of colocalization suited for super-resolution microscopy
Source: BMC Bioinformatics. 2024 Feb 2;25:55. doi: 10.1186/s12859-024-05675-z (PMC10837882; doi:10.1186/s12859-024-05675-z)
Supplement: Supplementary file 3 — Additional file 3. The ImageJ macros used to generate the test input images. [file 12859_2024_5675_MOESM3_ESM.txt]

/* All dimension and distance values are in pixels. 
 *  Scaling is only created following convolution with a PSF. 
 */
 
macro "Create basic correlated points"{
	/* This macro creates two images of correlated pairs across the images, spaced 15 pixels apart.
	 * This macro was just used for quick tests and not to generate any results.
	 * This only marks the pixel locations and requires convolution with a PSF after image generation.
	 */
	
	dist = 15;
	points = 50;
	extras = 50;
	sides = 512;
	depth = 128;
		
	correlatedImagesFunction(dist,points,extras,sides,depth);
}

macro "Repeated measures for plugin"{
	/* Note: This macro requires an additional FD Math plugin to function.
	 *  You can download it at: https://buffalo.box.com/s/33a8yzvxx3cdz3jx2ah1qm7q8x7m9kco
	 *  or email me at amccall@buffalo.edu for a copy. 
	 *  Place the FDMath.jar file in the Fiji plugins folder.
	 *  
	 *  This macro creates test images using the parameters given, then analyzes them using CCC. 
	 * This process is repeated and the results automatically saved.
	 * This was used to generate all the data in all the tables of the manuscript.
	 * PSF images must be open prior to running this macro.
	 */
	
	Dialog.create("Parameters");
	Dialog.addDirectory("Output folder: ", "E:\\Work folder\\PSFgeneration\\");
	Dialog.addImageChoice("Green");
	Dialog.addImageChoice("Red");
	Dialog.addNumber("Image XY: ", 512);
	Dialog.addNumber("Image Z", 128);
	Dialog.addNumber("Distance", 15);
	Dialog.addNumber("Correlated points", 50);
	Dialog.addNumber("Extra points", 0);
	Dialog.addNumber("Repeats", 10);
	Dialog.addNumber("Background", 0);
	Dialog.addNumber("Noise", 0);
	Dialog.show();
	
	directory = Dialog.getString();
	green = Dialog.getImageChoice();
	red = Dialog.getImageChoice();
	sides = Dialog.getNumber();	
	depth = Dialog.getNumber();
	dist = Dialog.getNumber();
	points = Dialog.getNumber();
	extras = Dialog.getNumber();
	repeats = Dialog.getNumber();
	bckg = Dialog.getNumber();
	noise = Dialog.getNumber();
	
	repeatedMeasuresFunction(directory, green, red, sides, depth, dist, points, extras, repeats, bckg, noise);
	showMessage("Macro Finished!");
}


function repeatedMeasuresFunction(directory, green, red, sides, depth, dist, points, extras, repeats, bckg, noise){	
	
	for (i = 1; i <= repeats; i++) {
		outputDir = directory + "\\Results" + i;
		File.makeDirectory(outputDir);
		
		correlatedImagesFunction(dist,points,extras,sides,depth);
		
		/* Note: FD Math is a simple plugin I created to perform convolution functions using the ImgLib2 convolver.		
		 * FD Math is similar to the standard "FD math..." command in the Process > FFT menu, but without any restrictions on image dimensions.
		 * The output of FD Math is a virtual image, so duplication is used to create a non-virtual version.
		 */
		run("FD Math", "dataset1=baseImg1 operation=Convolve dataset2=[" + green + "] outputname=temp");
		run("Duplicate...", "title=_inputGreen duplicate");
		run("Add...", "value=" + bckg + " stack");
		run("Add Specified Noise...", "stack standard=" + noise);
		
		//Commenting below is removed to create zero-bounded datasets.
		//run("Min...", "value=0 stack");
		
		selectWindow("temp");
		close();
		selectWindow("baseImg1");
		close();
		
		run("FD Math", "dataset1=baseImg2 operation=Convolve dataset2=[" + red + "] outputname=temp");
		run("Duplicate...", "title=_inputRed duplicate");
		run("Add...", "value=" + bckg + " stack");
		run("Add Specified Noise...", "stack standard=" + noise);
		
		//run("Min...", "value=0 stack");
		
		selectWindow("temp");
		close();
		selectWindow("baseImg2");
		close();
		
		selectWindow("_inputGreen");
		save(outputDir + "\\_inputGreen.tif");
		
		selectWindow("_inputRed");
		save(outputDir + "\\_inputRed.tif");
		
		run("Colocalization by Cross Correlation", "dataset1=_inputGreen dataset2=_inputRed maskabsent=true maskdataset=_inputGreen cycles=10 significantdigits=3 generatecontributionimages=true showintermediates=false savefolder=[" + outputDir + "]");
		
		selectWindow("_inputGreen");
		close();
		
		selectWindow("_inputRed");
		close();
	}
	
}


function correlatedImagesFunction(dist,points,extras,sides,depth){
	newImage("baseImg1", "16-bit", sides, sides, depth);
	newImage("baseImg2", "16-bit", sides, sides, depth);
	
	setColor(255);
	
	for (i = 0; i < points; i++) {
		x = round((random*(sides-1)));
		y = round((random*(sides-1)));
		z = round((random*(depth-1)))+1;
		
		Radianconverter = Math.toRadians(360);
		incline = random*(Radianconverter/2);
		azimuth = random*Radianconverter;		
		
		selectWindow("baseImg1");
		Stack.setSlice(z);
		makePoint(x, y);
		fill();
		
		x2 = round(dist*cos(azimuth)*sin(incline))+x;
		y2 = round(dist*sin(azimuth)*sin(incline))+y;
		z2 = round(dist*cos(incline))+z;
		
		//Correlated point is only created if it is within the bounds of the image
		if(0 <= x2 && x2 < sides && 0 <= y2 && y2 < sides && 1 <= z2 && z2 <= depth){
			selectWindow("baseImg2");
			Stack.setSlice(z2);
			makePoint(x2, y2);
			fill();
		}				
	}
	
	for (i = 0; i < extras; i++) {
		x = round((random*(sides-1)));
		y = round((random*(sides-1)));
		z = round((random*(depth-1)))+1;
		
		selectWindow("baseImg1");
		Stack.setSlice(z);
		makePoint(x, y);
		fill();
		
		x = round((random*(sides-1)));
		y = round((random*(sides-1)));
		z = round((random*(depth-1)))+1;
		
		selectWindow("baseImg2");
		Stack.setSlice(z);
		makePoint(x, y);
		fill();
	}
}
